# Supplementary material for: CRISPR-Cas9-Based Gene Knockout of Immune Checkpoints in Expanded NK Cells
Source: Int J Mol Sci. 2023 Nov 8;24(22):16065. doi: 10.3390/ijms242216065 (PMC10671270; doi:10.3390/ijms242216065)
Supplement: Supplementary file 1 [file ijms-24-16065-s001.zip]

Archive with 1 entries (1 files):
- ijms-2665097-supplementary.pdf
